# Supplementary material for: Difference distance map data of alternative crystal forms of UlaA
Source: Data Brief. 2016 Dec 3;10:198–201. doi: 10.1016/j.dib.2016.11.087 (PMC5154960; doi:10.1016/j.dib.2016.11.087)
Supplement: Supplementary file 2 — Supplementary material [file mmc2.zip]

Archive with 26 entries (26 files):
- 4A.png
- 4B.png
- 5A.png
- 5B.png
- 6A.png
- 6B.png
- 7.png
- 8.png
- 9A.png
- 9B.png
- 9C.png
- 9D.png
- 10A.png
- 10B.png
- 10C.png
- 10D.png
- 11A.png
- 11B.png
- 11C.png
- 11D.png
- 12A.pdf
- 12B.pdf
- 12C.tif
- 2.jpg
- _3.tiff
- _1.tiff
